# Supplementary material for: HIV-1 subtype C Nef-mediated SERINC5 down-regulation significantly contributes to overall Nef activity
Source: Retrovirology. 2023 Mar 31;20:3. doi: 10.1186/s12977-023-00618-7 (PMC10067162; doi:10.1186/s12977-023-00618-7)
Supplement: Supplementary file 1 — Additional file 1. In vitro Nef functional measurements and E values of patient-derived Nef clones. Excel file showing in vitro Nef functional measurements (SERINC5 down-regulation, CD4 down-regulation, HLA-I down-regulation and alteration of TCR signalling) for Nef clones derived from individuals in early subtype C infection. Nef functions are expressed relative to SF2 Nef (where SF2 Nef function = 1). E values, which are a proxy for overall Nef function in vivo, have been predicted by computational modelling for each of these patient-derived Nef clones (17) and are shown alongside the in vitro Nef functional measurements. dE0 values were derived from the Nef fitness landscape Ising model (only the consensus amino acid present at each residue was modelled explicitly) for each Nef clone, while dE90 values were derived from the Nef fitness landscape Potts model (each amino acid present at each residue was modelled explicitly). Clinical measurements, including viral load set point (log10 copies/ml), rate of CD4+ T cell decline (cells/mm3 per month), baseline viral load (log10 copies/ml), baseline CD4+ T cell count (cells/mm3) and follow-up time (the number of days from first CD4+ T cell count to last CD4+ T cell count available) are also shown. [file 12977_2023_618_MOESM1_ESM.xlsx]

## Sheet: Sheet1
Patient identifier	Cohort	SERINC5 down-regulation	TCR signalling	CD4 down-regulation	HLA-I down-regulation	Baseline CD4	CD4 decline	Baseline viral load	Follow-up time	Viral load set point	de0	de90
as01 0323 b2	HPP acute infection	0.55135	0.939721	1.01766	0.919129	318	-81.8684	5.35411	19	4.84827	30.0308	45.6696
as01 0876 b2	HPP acute infection	0.12385	0.566381	0.331467	0.548723	309	-7.3369	3.03743	611	3.20294	22.5753	36.4623
as01 0919 b2	HPP acute infection	0.580233	1.01528	1.05474	0.8859	589	-9.759	5.68485	1346	4.84808	13.118	26.0254
as02 0341 b2	HPP acute infection	0.20085	1.33429	0.822077	0.849954	492	-3.92112	5.75435	1309	4.8884	20.0049	41.5143
as02 0483 b2	HPP acute infection	0.35515	1.27702	0.952099	0.914919	390	6.60474	6.12385	889	5.36285	20.7695	35.1101
as02 0802 b2	HPP acute infection	0.247167	0.98391	0.942304	0.914589	411	-3.29573	5.14095	424	4.46537	24.1081	49.5368
as02 0945 b2	HPP acute infection	0.9232	1.27994	1.00906	0.871719	652	-8.44655	3.27231	1297	3.46045	10.2769	22.1238
as02 0973 b2	HPP acute infection	0.8949	0.747975	0.995944	0.495317	151	14.1161	4.82304	63	5.04	24.2819	41.4125
as02 1037 b2	HPP acute infection	0.903267	1.03902	1.01416	0.946273	418	-5.07618	5.85004	1205	5.41276	9.7695	24.9351
as02 0110 b2	HPP acute infection	0.9082	0.938807	1.0201	0.682126	304	-13.734	5.80209	188	5.42487	28.4877	42.1439
as02 0184 b2	HPP acute infection	0.7514	1.13408	1.02528	0.962242	676	-48.7928	5.00432	202	5.13287	16.13	28.9701
as02 0207 b2	HPP acute infection	0.69345	1.03936	0.960825	0.868057	246	-15.25	5.33646	132	5.01703	10.3677	23.4208
as02 0358 b2	HPP acute infection	0.89605	1.09331	0.988397	0.78253	242	-1.00243	6.16732	1485	4.69295	3.80461	10.8021
as02 1034 b1	HPP acute infection	0.93425	0.919676	0.984355	0.794883	659	-7.43324	3.55	961		13.9465	28.1295
as02 1325 b2	HPP acute infection	0.3219	1.15359	0.0947673	0.642602	357	5.1746	4.26	89	4.12941	28.3723	54.5705
as02 1569 b1	HPP acute infection	0.467625		0.0701893	0.866207	470	-53.2972	5.57	165	5.53682	15.8313	25.8141
as02 1630 b2	HPP acute infection	0.63625		0.852439	0.0319136	334	-6.64744	5.58	42		18.167	26.7905
as03 0268 b2	HPP acute infection	0.608367	0.715887	0.996763	0.854043	416	15.7446	5.65706	826	5.51403	14.4493	30.0195
as03 0369 b2	HPP acute infection	0.54415	0.93783	0.678117	0.291584	432	-2.7089	4.64933	952	3.79353	16.9898	27.7869
as03 0458 b2	HPP acute infection	0.9317		0.968843	0.640021	691	-1.99633	6.21756	2618	3.98511	21.6931	42.3604
as03 0513 b2	HPP acute infection	0.950933	0.651033	0.850559	0.427252	238	0.311235	6.29395	567	5.06817	18.6647	30.0079
as03 0740 b2	HPP acute infection	0.74385	1.02536	0.854211	0.205434	387	9.12559	3.54	122	3.71792	29.7094	54.6138
as03 0017 b2	HPP acute infection			0.94561	0.693979	245	-18.4809	6.45332	127	4.92	21.271	38.4923
as03 0767 b1	HPP acute infection	0.6514	1.02473	0.882547	0.656243	607	-105.183	5.04	879		13.7543	23.5517
as03 0942 b2	HPP acute infection	0.4523	0.627809	0.845473	0.553915	430	0.085977	3.94	2052	3.94018	19.4804	37.1221
as05 0643 b2	HPP acute infection	0.4197	0.451475	0.545455	0.104123	240	1.62407	7	910	4.61848	29.6719	43.546
as05 0710 scr	HPP acute infection	0.8892	1.21638	1.00405	0.959057	625	-10.1679	4.3	559	4.05502	23.3502	42.7593
as05 0876 b1	HPP acute infection	0.54635	1.11943	0.566951	0.538453	433	-2.60821	5.26	488	4.65115	26.6498	44.6877
as05 0953 b2	HPP acute infection	0.9781	1.08543	1.01938	0.875898	538	1.36263	3.02	738	3.29766	13.3716	30.2231
as05 0968 b2	HPP acute infection	0.323433	0.74909	0.581913	0.341638	423	-4.92706	5.34	740	4.51228	26.3148	45.4254
as21 0187 b2	HPP acute infection	0.94995	1.21679	0.992772	0.86808	448	-4.23376	3.92	505	4.39423	19.6969	33.7192
as33 0182 b2	HPP acute infection	0.6585	1.38115	0.932502	0.876399	147	-2.43896	5.48	307	4.03203	14.9705	28.0591
as33 0987 b2	HPP acute infection	0.9058	1.06186	0.982741	0.759693	37	159.538	6.32	14		14.253	28.8219
a	Tshedimoso	0.9827	1.04797	0.981038	0.250993	172	-3.44204	6.08991	141	5.10256	17.1231	30.4607
c	Tshedimoso	0.9738	0.786354	1.02277	0.597718	202	3.25954	6.5563	358	5.46179	23.2839	37.0979
d	Tshedimoso	0.959	0.77981	1.01255	0.5829	286	2.50762	6.32222	477	4.96202	17.7504	29.8457
e	Tshedimoso	0.9453	0.940473	1.00208	0.810724	640	-19.0658	1.69897	374	2.70665	11.348	22.1499
f	Tshedimoso	0.9629	0.914791	0.967656	0.926119	426	-2.9445	5.5682	440	4.18	23.6639	40.7062
h	Tshedimoso	0.97095	1.00868	1.00399	0.844411	570	-27.6473	5.17609	367	4.32533	28.2734	44.0809
na	Tshedimoso	0.80925	0.999269	1.00335	0.954233	251	-6.71137	3.78	369	4.16	9.35756	21.014
oc	Tshedimoso	0.6356	0.592937	0.830287	0.523838	301	-2.06273	5.08279	455	5.11154	16.8064	38.5959
oe	Tshedimoso	0.96205	1.05791	0.994207	0.84562	472	1.64311	5.2014	184	5.49153	12.1376	29.0964
og	Tshedimoso	0.9332	0.98827	1.00949	0.855644	260	-7.39958	6.46835	304	5.36	16.5573	34.7526
oj	Tshedimoso	0.5722	0.606612	0.798005	0.919931	438	-8.69219	3.89265	364	4.40879	17.8455	39.7896
oq	Tshedimoso	0.9895	0.844453	0.965137	0.855797	226	-4.40862	5.0086	212	5.68631	16.3142	29.1548
ou	Tshedimoso	0.98215	0.39623	1.01745	0.853629	302	4.91103	4.95085	458	4.1	21.9876	33.5953
ow	Tshedimoso	0.83205	0.893364	0.991938	0.94877	234	-2.2574	5.40824	456	4.3624	31.4116	47.3137
ox	Tshedimoso	0.53	0.941696	0.654539	0.613734	650	-24.1666	2.62014	406	3.37687	43.3992	76.4861
oz	Tshedimoso	0.58795		0.704133	0.138452	400	-3.37409	3.6721	371	3.50629	65.9503	106.696
pa	Tshedimoso	0.47975	0.469294	0.531241	0.0651963	461	3.16937	4.12385	162	4.11043	10.8594	24.9146
pd	Tshedimoso	0.9032	0.845676	0.98794	0.871174	1161	-9.23574	4.51851	369	3.90935	12.6923	27.806
qa	Tshedimoso	0.7365	0.392882	1.02352	0.907842	305	-35.9744	5.01284	117	5.09	28.343	48.045
qc	Tshedimoso	0.94455	0.274539	0.964151	0.382906	658	-11.1661	3.86273	335	3.94743	26.2926	45.5928
qd	Tshedimoso	0.95225	1.14941	0.917256	0.630767	713	-23.6499	4.35411	404	4.33	31.3578	62.534
qi	Tshedimoso	0.9882	0.447478	0.965556	0.690727	292	-11.9348	5.59218	92	5.34	12.6436	24.4467
qp	Tshedimoso	0.5107	1.02	0.787424	0.595478	626	-5.95756	2.7364	366	3.13	18.9777	39.8226
qr	Tshedimoso	0.92225	0.394195	0.990613	0.837064	801	-15.5956	2.60206	478	3.48	16.3277	31.9765
qt	Tshedimoso	0.9774	1.05027	0.998948	0.959816	522	-7.18571	4.88649	305	3.66	18.6858	34.2204
ra	Tshedimoso	0.92675	0.549813	0.921713	0.785594	492	0.690907	4.47422	368	4.21765	6.0513	19.971
rb	Tshedimoso	0.9821	1.18295	0.991716	0.912007	460	-17.4316	4.53782	365	5.33907	20.6631	30.4854
100287_200	TRAPS	0.7882	1.00668	0.937394	0.978313	364	1.36894	4.12057	1723	4.36689	19.1993	36.1896
100289_200	TRAPS	0.463567	0.670829	0.150479	0.0760403	468	-6.52326	5.15	1175	4.90662	19.9571	42.0031
100290_200	TRAPS	0.8591	1.11538	0.987524	0.960394	469	-1.14212	4.93	811	4.84023	22.6673	38.128
100292_200	TRAPS	0.77105	0.729413	0.911876	0.80348	510	-0.136619	5.66087	1813	5.11656	21.8249	46.9705
100293_200	TRAPS	0.83155		0.975942	0.778322	596	-1.87238	2.76864	1820	3.52599	9.77429	24.0403
100297_200	TRAPS	0.5183	0.218488	0.92142	0.821713	1036	-6.58227	3.90309	1716	3.88767	31.1115	48.3063
100299_200	TRAPS	0.689	0.945418	0.945138	0.929944	556	-2.18611	3.70586	1733	4.19	16.4758	38.1703
100301_200	TRAPS	0.96755	0.845555	0.960842	0.690679	643	6.51083	4.52504	1721	3.19482	27.1855	42.2212
100302_200	TRAPS	0.79905	0.908672	0.853944	0.687034	285	-6.93236	6.29667	1079	5.54218	24.9858	35.6338
100303_200	TRAPS	0.9876	1.1392	1.00211	0.790502	393	-13.7667	5.70415	728	5.32049	10.5401	17.4669
100306_200	TRAPS	0.8948	0.94323	0.940902	0.913802	853	-6.63435	5.14922	1700	4.8961	12.8307	31.0115
100307_200	TRAPS	0.88245	0.835121	0.992275	0.939762	491	-12.9575	5.19033	957	4.93	13.6425	23.01
100308_200	TRAPS	0.68025	1.01601	0.84743	0.860552	473	-5.43114	4.56937	350	4.30197	24.3279	38.4001
100309_200	TRAPS	0.83835	0.89768	0.872461	0.89408	612	-3.14926	2.76864	1652	2.677	31.8028	51.8565
100311_200	TRAPS	0.89695	0.637818	0.944401	0.709644	346	4.24799	4.26951	1618	3	10.1012	17.0784
100315_200	TRAPS	0.856767	0.530559	0.97651	0.535039	519	-0.384219	5.03342	1629	3.59973	22.4494	39.8865
100317_200	TRAPS	0.9162	0.762299	0.989482	0.686059	377	-43.2473	5.54531	125	5.72	15.2161	31.3718
100321_200	TRAPS	0.98325	0.910946	0.955121	1.00879	343	-68.8429	5.52375	21		15.3775	28.5025
100322_200	TRAPS	0.859433	0.891024	0.634826	0.438187	782	-3.07234	4.41996	1357	4.5	13.4516	31.6218
100324_200	TRAPS	0.98825	0.472183	0.994491	0.685644	776	3.71981	2.60206	1539	2.60206	12.238	23.1624
100326_200	TRAPS	0.528467	0.624928	0.965268	0.759766	604	-8.45895	4.45332	987	3.79	28.7739	52.6499
100327_200	TRAPS	0.88185	0.739971	0.993264	0.931715	689	-21.94	4.9619	631	5.3998	17.1934	41.2003
100328_200	TRAPS	0.694	1.15242	0.974369	0.929351	315	-1.44236	2.60206	903	2.72819	27.484	48.959
100329_200	TRAPS	0.597733	1.31883	0.811343	0.958623	332	-4.05101	4.50786	441	4.47	22.1622	43.3305
100330_200	TRAPS	0.78725	1.07618	0.339267	0.52942	690	-2.73136	4.32634	1526	3.33387	26.1744	44.5983
100331_200	TRAPS	0.582033	1.21852	0.935714	0.760689	884	-3.87499	4.1038	1538	3.84	28.5472	53.2701
100333_200	TRAPS	0.568	0.603867	0.70493	0.525751	498	-6.2889	3.94399	1313	2.85	29.575	51.1237
100335_200	TRAPS	0.9601	0.745093	0.98502	0.860953	632	-0.902858	5.25042	1545	4.3764	2.84677	11.4962
100337_200	TRAPS	0.63905	1.19548	0.954022	0.60672	566	-3.44404	5.31387	1079	4.68504	23.9376	44.9944
100338_200	TRAPS	0.8446	1.09693	0.992443	0.929176	601	-5.25455	3.24797	1455	2.92597	27.6888	46.7113
100340_200	TRAPS	0.93655	0.839332	0.977895	0.446452	332	-5.58247	4.86034	1141	4.41876	21.3104	37.3535
100341_200	TRAPS	0.6372	0.991857	0.908344	0.757401	414	-0.346619	3.36922	1442	3.26	27.1363	48.0278
100342_200	TRAPS	0.84845	0.921263	0.974415	0.838445	887	-5.97362	2.69	1456	2.83095	19.5101	35.4707
100344_200	TRAPS	0.70765	0.895206	0.87245	0.762558	573	-0.540423	5.25768	1483	4.57	13.383	27.5093
100345_200	TRAPS	0.8669	1.09443	0.950941	0.938793	423	-16.3165	5.27646	293	5.56993	16.418	35.5613
100347_200	TRAPS	0.4655	1.18892	0.773497	0.578471	776	2.07681	3.5682	1449	2.78693	26.2792	51.8708
100349_200	TRAPS	0.4412	0.672886	0.681939	0.712107	467	-0.873648	5.85309	1357	5.41	6.37021	16.6351
100354_200	TRAPS	0.89895	0.623924	0.866553	0.591806	451	-0.739069	3.70501	1272	3.57	10.656	20.0124
100356_200	TRAPS	0.9493	1.02756	0.961157	0.614306	643	-4.4177	2.92891	1363	3.05	24.8728	43.5131
100357_200	TRAPS	0.98825	0.93101	1.0118	0.832485	375	5.51589	4.17319	1348	4.13646	6.28754	12.6625
100364_200	TRAPS	0.815467	0.694252	0.958014	0.844061	436	0.315964	3.5172	1266	2.96	9.03276	24.8847
100365_200	TRAPS	0.4033	1.08566	0.910777	0.925352	498	0.336938	4.16137	1343	4.34	40.4577	70.3192
100374_200	TRAPS	0.7113	1.11525	0.980401	0.831308	681	-15.9644	3.76938	835	4.29	38.3268	73.4701
100377_200	TRAPS	0.9702	0.872159	1.00107	0.776073	627	-16.8031	5.43297	730	5.21137	9.06142	21.9992
100381_200	TRAPS	0.9718	0.959731	0.995117	0.854281	758	-21.0789	4.93298	713	4.8971	19.1447	31.2543
100382_200	TRAPS	0.9367	1.13679	0.997515	0.775385	1106	-5.84167	5.60959	1079	5.02344	20.6262	39.7807
100383_200	TRAPS	0.90165	0.901246	0.987385	0.777822	542	0.890063	3.56703	993	2.97211	14.2475	26.6292
